# Supplementary material for: Unveiling the geography of historical patents in the United States from 1836 to 1975
Source: Sci Data. 2016 Aug 30;3:160074. doi: 10.1038/sdata.2016.74 (PMC5004586; doi:10.1038/sdata.2016.74)
Supplement: Supplementary file 1 [file sdata201674-isa1.zip]

Archive with 3 entries (3 files):
- i_Investigation.txt
- s_study_Petralia.txt
- a_assay_Petralia.txt
