# Supplementary material for: Unveiling the geography of historical patents in the United States from 1836 to 1975
Source: Sci Data. 2016 Aug 30;3:160074. doi: 10.1038/sdata.2016.74 (PMC5004586; doi:10.1038/sdata.2016.74)
Supplement: Supplementary file 1 [file sdata201674-isa1.zip › i_Investigation.txt]

# Investigation File generated for Scientific Data with Investigation File Authoring Tool version 0.1.0 on 02/08/2016 - This metadata file is CC0
ONTOLOGY SOURCE REFERENCE
Term Source Name	GAZ	ERO	OBI	NCIT	BAO
Term Source File	http://data.bioontology.org/ontologies/GAZ	http://data.bioontology.org/ontologies/ERO	http://data.bioontology.org/ontologies/OBI	http://data.bioontology.org/ontologies/NCIT	http://data.bioontology.org/ontologies/BAO
Term Source Version	$Revision: 1.512 $	2013-08-02	2014-08-18	16.05e	2.0
Term Source Description	Gazetteer	Eagle-I Research Resource Ontology	Ontology for Biomedical Investigations	National Cancer Institute Thesaurus	BioAssay Ontology
INVESTIGATION
Investigation Identifier
Investigation Title
Investigation Description
Investigation Submission Date
Investigation Public Release Date
INVESTIGATION PUBLICATIONS
Investigation PubMed ID
Investigation Publication DOI
Investigation Publication Author List
Investigation Publication Title
Investigation Publication Status
Investigation Publication Status Term Accession Number
Investigation Publication Status Term Source REF
INVESTIGATION CONTACTS
Investigation Person Last Name
Investigation Person Mid Initials
Investigation Person First Name
Investigation Person Address
Investigation Person Phone
Investigation Person Fax
Investigation Person Email
Investigation Person Affiliation
Investigation Person Roles
Investigation Person Roles Term Accession Number
Investigation Person Roles Term Source REF
STUDY
Study Identifier	10.1038/sdata.2016.74
Study Title	Unveiling the geography of historical patents in the United States from 1836 to 1975
Study Submission Date	14/03/2016
Study Public Release Date	30/08/2016
Study Description	http://www.nature.com/articles/sdata201674#abstract
Study File Name	s_study_Petralia.txt
Comment[Subject Keywords]	//;/;//
Comment[Manuscript Licence]	CC BY-4.0
Comment[Experimental Metadata Licence]	CC0
Comment[Supplementary Information File Name]	
Comment[Supplementary Information File Type]	x-zip-compressed
Comment[Supplementary Information File URL]	http://www.nature.com/articles/sdata201674#supplementary-information
Comment[Data Repository]	Harvard Dataverse
Comment[Data Record Accession]	doi:10.7910/DVN/BPC15W
Comment[Data Record URI]	http://dx.doi.org/10.7910/DVN/BPC15W
STUDY DESIGN DESCRIPTORS
Study Design Type	data integration objective	database creation objective
Study Design Type Term Accession Number	ERO:0100092	http://www.ebi.ac.uk/efo/swo/SWO_0000509
Study Design Type Term Source REF	ERO	ERO
STUDY PUBLICATIONS
Study PubMed ID
Study Publication DOI
Study Publication Author List
Study Publication Title
Study Publication Status
Study Publication Status Term Accession Number
Study Publication Status Term Source REF
STUDY FACTORS
Study Factor Name
Study Factor Type
Study Factor Type Term Accession Number
Study Factor Type Term Source REF
STUDY ASSAYS
Study Assay Measurement Type	geographic location
Study Assay Measurement Type Term Accession Number	GAZ:00000448
Study Assay Measurement Type Term Source REF	OBI
Study Assay Technology Type	digital curation
Study Assay Technology Type Term Accession Number	OBI:0302914
Study Assay Technology Type Term Source REF	OBI
Study Assay Technology Platform	""
Study Assay File Name	a_assay_Petralia.txt
STUDY PROTOCOLS
Study Protocol Name	Finding candidate locations within patent documents	Filtering correct locations	Including location for unreadable patent documents
Study Protocol Type	Data Extraction	database filtering	Inference
Study Protocol Type Term Accession Number	NCIT:C44285	BAO:0002255	NCIT:C75591
Study Protocol Type Term Source REF	NCIT	BAO	NCIT
Study Protocol Description			
Study Protocol URI	""	""	""
Study Protocol Version			
Study Protocol Parameters Name	""	""	""
Study Protocol Parameters Name Term Accession Number	""	""	""
Study Protocol Parameters Name Term Source REF	""	""	""
Study Protocol Components Name	""	""	""
Study Protocol Components Type	""	""	""
Study Protocol Components Type Term Accession Number	""	""	""
Study Protocol Components Type Term Source REF	""	""	""
STUDY CONTACTS
Study Person Last Name	Petralia	Balland	Rigby
Study Person First Name	Sergio	Pierre-Alexandre	David L.
Study Person Mid Initials			
Study Person Email	S.G.Petralia@uu.nl	""	""
Study Person Phone			
Study Person Fax			
Study Person Address			
Study Person Affiliation	Faculty of Geosciences, URU, Utrecht University, Utrecht 3584CS, The Netherlands	Faculty of Geosciences, URU, Utrecht University, Utrecht 3584CS, The Netherlands	Department of Geography, University of California, Los Angeles, California 90095, USA
Study Person Roles			
Study Person Roles Term Accession Number			
Study Person Roles Term Source REF			
Comment[Study Person ORCID]			
Comment[Funder]			
Comment[FundRef ID]			
Comment[Funder Term Source REF]			
Comment[Grant Identifier]			
