# Supplementary material for: Unveiling the geography of historical patents in the United States from 1836 to 1975
Source: Sci Data. 2016 Aug 30;3:160074. doi: 10.1038/sdata.2016.74 (PMC5004586; doi:10.1038/sdata.2016.74)
Supplement: Supplementary file 1 [file sdata201674-isa1.zip › s_study_Petralia.txt]

Source Name	Characteristics[geographical location]	Term Source REF	Term Accession Number	Protocol REF	Sample Name
United States Patent and Trademark Office	United States of America	GAZ	GAZ:00002459	Finding candidate locations within patent documents	patent records
U.S. Census Bureau	United States of America	GAZ	GAZ:00002459	Finding candidate locations within patent documents	location names
Falling Rain Genomics, Inc	United States of America	GAZ	GAZ:00002459	Finding candidate locations within patent documents	additional location names
