# Supplementary material for: Unveiling the geography of historical patents in the United States from 1836 to 1975
Source: Sci Data. 2016 Aug 30;3:160074. doi: 10.1038/sdata.2016.74 (PMC5004586; doi:10.1038/sdata.2016.74)
Supplement: Supplementary file 1 [file sdata201674-isa1.zip › a_assay_Petralia.txt]

Sample Name	Protocol REF	Protocol REF	Assay Name	Raw Data File	Comment[Data Repository]	Comment[Data Record Accession]	Comment[Data Record URI]
patent records	Filtering correct locations	Including location for unreadable patent documents	patent records	HistPat.csv	Harvard Dataverse	doi:10.7910/DVN/BPC15W	http://dx.doi.org/10.7910/DVN/BPC15W
location names	Filtering correct locations	Including location for unreadable patent documents	location names	HistPat.csv	Harvard Dataverse	doi:10.7910/DVN/BPC15W	http://dx.doi.org/10.7910/DVN/BPC15W
additional location names	Filtering correct locations	Including location for unreadable patent documents	additional location names	HistPat.csv	Harvard Dataverse	doi:10.7910/DVN/BPC15W	http://dx.doi.org/10.7910/DVN/BPC15W
